# Supplementary material for: Predictive Values of Preoperative Characteristics for 30-Day Mortality in Traumatic Hip Fracture Patients
Source: J Pers Med. 2021 Apr 28;11(5):353. doi: 10.3390/jpm11050353 (PMC8146802; doi:10.3390/jpm11050353)
Supplement: Supplementary file 1 [file jpm-11-00353-s001.zip]

Archive with 1 entries (1 files):
- jpm-1149058-supplementary.pdf
